# Supplementary material for: Melatonin-Mediated Colonic Microbiota Metabolite Butyrate Prevents Acute Sleep Deprivation-Induced Colitis in Mice
Source: Int J Mol Sci. 2021 Nov 2;22(21):11894. doi: 10.3390/ijms222111894 (PMC8584377; doi:10.3390/ijms222111894)
Supplement: Supplementary file 1 [file ijms-22-11894-s001.zip]

Archive with 11 entries (11 files):
- Figure S1 EEG and EMG detection in mice of control group.jpg
- Figure S2 EEG and EMG detection in mice of SD group.jpg
- Figure S3 Volcano plot based on the differential metabolite screening, compared with the CON and SD + MLT groups.jpg
- Figure S4 KEGG analysis.jpg
- Figure S5 Composition of the colon microbiota in FMT groups.jpg
- Supplementary Materials.pdf
- Table S1 Correlation network analysis between intestinal microbiota and metabolites in CON group.xls
- Table S2 Correlation network analysis between intestinal microbiota and metabolites in SD group.xls
- Table S3 Correlation network analysis between intestinal microbiota and metabolites in SD+MLT group.xls
- video2 Sleep-deprived mouse.mp4
- video1 Control mouse.mp4
