# Supplementary material for: Melatonin-Mediated Colonic Microbiota Metabolite Butyrate Prevents Acute Sleep Deprivation-Induced Colitis in Mice
Source: Int J Mol Sci. 2021 Nov 2;22(21):11894. doi: 10.3390/ijms222111894 (PMC8584377; doi:10.3390/ijms222111894)
Supplement: Supplementary file 1 [file ijms-22-11894-s001.zip › Table S1 Correlation network analysis between intestinal microbiota and metabolites in CON group.xls]

## Sheet: Figure 1D 
OTUName	phyla	metaName	CC
OTU25	Firmicutes	meta_1	-0.851309
OTU641	Actinobacteria	meta_1	0.879375
OTU291	Proteobacteria	meta_19	0.919554
OTU641	Bacteroidetes	meta_19	0.888669
OTU913	Firmicutes	meta_19	0.82494
OTU103	Firmicutes	meta_32	0.846165
OTU1050	Actinobacteria	meta_32	0.806584
OTU1096	Firmicutes	meta_32	0.820819
OTU139	Proteobacteria	meta_32	0.930513
OTU200	Proteobacteria	meta_32	0.800205
OTU226	Proteobacteria	meta_32	0.838519
OTU235	Firmicutes	meta_32	0.820947
OTU253	Firmicutes	meta_32	0.843837
OTU36	Actinobacteria	meta_32	0.849511
OTU413	Firmicutes	meta_32	0.842185
OTU434	Firmicutes	meta_32	0.89572
OTU46	Bacteroidetes	meta_32	0.854252
OTU679	Actinobacteria	meta_32	0.825389
OTU33	Bacteroidetes	meta_41	0.801499
OTU34	Bacteroidetes	meta_41	0.928054
OTU213	Bacteroidetes	meta_121	0.82571
OTU258	Bacteroidetes	meta_121	0.85491
OTU434	Bacteroidetes	meta_121	0.817248
OTU291	Bacteroidetes	meta_173	0.82928
OTU641	Bacteroidetes	meta_173	0.863594
OTU17	Bacteroidetes	meta_199	0.911738
OTU25	Actinobacteria	meta_199	-0.871383
OTU1329	Firmicutes	meta_203	0.830347
OTU295	Firmicutes	meta_203	0.94191
OTU103	Firmicutes	meta_216	0.871767
OTU1643	Firmicutes	meta_216	-0.81028
OTU434	Firmicutes	meta_216	0.808653
OTU291	Firmicutes	meta_239	0.97681
OTU641	Proteobacteria	meta_239	0.944315
OTU913	Firmicutes	meta_239	0.887894
OTU1	Firmicutes	meta_250	-0.804444
OTU33	Firmicutes	meta_250	0.836523
OTU89	Firmicutes	meta_250	0.866443
OTU99	Firmicutes	meta_250	0.877996
OTU1341	Firmicutes	meta_299	0.822792
OTU291	Firmicutes	meta_299	0.869805
OTU96	Firmicutes	meta_299	0.876846
OTU295	Firmicutes	meta_306	0.837742
OTU17	Proteobacteria	meta_314	0.852036
OTU25	Proteobacteria	meta_314	-0.848036
OTU295	Firmicutes	meta_314	0.803877
OTU33	Bacteroidetes	meta_314	0.864286
OTU1096	Bacteroidetes	meta_342	0.846724
OTU187	Bacteroidetes	meta_342	0.81962
OTU20	Bacteroidetes	meta_342	0.800275
OTU213	Bacteroidetes	meta_342	0.841899
OTU253	Actinobacteria	meta_342	0.838934
OTU258	Bacteroidetes	meta_342	0.878846
OTU434	Bacteroidetes	meta_342	0.871109
OTU103	Bacteroidetes	meta_345	0.809157
OTU34	Bacteroidetes	meta_345	0.9459
OTU1495	Bacteroidetes	meta_354	0.84009
OTU17	Bacteroidetes	meta_354	0.828464
OTU183	Bacteroidetes	meta_354	0.813727
OTU219	Bacteroidetes	meta_354	-0.852245
OTU25	Bacteroidetes	meta_354	-0.864148
OTU33	Firmicutes	meta_354	0.940794
OTU71	Firmicutes	meta_354	0.865347
OTU913	Firmicutes	meta_354	0.839065
OTU1495	Firmicutes	meta_356	0.832208
OTU183	Firmicutes	meta_356	0.813995
OTU219	Firmicutes	meta_356	-0.825035
OTU25	Bacteroidetes	meta_356	-0.856449
OTU33	Bacteroidetes	meta_356	0.919745
OTU71	Bacteroidetes	meta_356	0.859154
OTU913	Bacteroidetes	meta_356	0.854947
OTU17	Bacteroidetes	meta_380	0.847961
OTU17	Actinobacteria	meta_385	0.811741
OTU258	Actinobacteria	meta_385	0.807753
OTU1096	Bacteroidetes	meta_389	0.809328
OTU213	Bacteroidetes	meta_389	0.869413
OTU258	Bacteroidetes	meta_389	0.901075
OTU434	Bacteroidetes	meta_389	0.837046
OTU85	Bacteroidetes	meta_389	-0.80418
OTU1329	Bacteroidetes	meta_390	0.90407
OTU151	Bacteroidetes	meta_390	0.814125
OTU202	Firmicutes	meta_390	0.813542
OTU213	Firmicutes	meta_390	0.905942
OTU258	Firmicutes	meta_390	0.89123
OTU263	Firmicutes	meta_390	0.813542
OTU295	Firmicutes	meta_390	0.874557
OTU342	Firmicutes	meta_390	0.813542
OTU681	Firmicutes	meta_390	0.876364
OTU295	Firmicutes	meta_394	0.91536
OTU183	Proteobacteria	meta_398	0.838233
OTU641	Proteobacteria	meta_398	0.879544
OTU17	Firmicutes	meta_401	0.824508
OTU219	Actinobacteria	meta_401	-0.811328
OTU25	Firmicutes	meta_401	-0.875007
OTU33	Bacteroidetes	meta_401	0.919961
OTU80	Bacteroidetes	meta_401	-0.817485
OTU913	Bacteroidetes	meta_401	0.806769
OTU1495	Bacteroidetes	meta_428	0.845154
OTU33	Bacteroidetes	meta_428	0.856863
OTU913	Bacteroidetes	meta_428	0.867903
OTU99	Bacteroidetes	meta_428	0.843143
OTU1663	Bacteroidetes	meta_432	-0.803928
OTU71	Bacteroidetes	meta_432	0.825788
OTU1	Bacteroidetes	meta_457	-0.835474
OTU218	Bacteroidetes	meta_457	-0.803515
OTU25	Bacteroidetes	meta_457	-0.820001
OTU33	Bacteroidetes	meta_457	0.829053
OTU89	Bacteroidetes	meta_457	0.828287
OTU223	Bacteroidetes	meta_552	0.804399
OTU291	Actinobacteria	meta_552	0.926563
OTU641	Actinobacteria	meta_552	0.985703
OTU913	Bacteroidetes	meta_552	0.871922
OTU99	Bacteroidetes	meta_562	0.872523
OTU1050	Bacteroidetes	meta_575	0.845563
OTU1096	Bacteroidetes	meta_575	0.800226
OTU139	Firmicutes	meta_575	0.895301
OTU172	Firmicutes	meta_575	0.823878
OTU20	Firmicutes	meta_575	0.804531
OTU200	Firmicutes	meta_575	0.805344
OTU226	Firmicutes	meta_575	0.877652
OTU235	Firmicutes	meta_575	0.832044
OTU244	Firmicutes	meta_575	0.822618
OTU253	Firmicutes	meta_575	0.826519
OTU36	Actinobacteria	meta_575	0.823585
OTU413	Firmicutes	meta_575	0.877263
OTU46	Bacteroidetes	meta_575	0.810635
OTU56	Bacteroidetes	meta_575	-0.804544
OTU679	Proteobacteria	meta_575	0.962174
OTU71	Proteobacteria	meta_575	0.810511
OTU213	Firmicutes	meta_584	0.821092
OTU258	Firmicutes	meta_584	0.889546
OTU295	Firmicutes	meta_584	0.910182
OTU258	Firmicutes	meta_698	0.853486
OTU295	Firmicutes	meta_698	0.832203
OTU1329	Firmicutes	meta_790	0.903103
OTU151	Bacteroidetes	meta_790	0.865195
OTU202	Bacteroidetes	meta_790	0.861491
OTU211	Bacteroidetes	meta_790	0.837051
OTU213	Bacteroidetes	meta_790	0.976995
OTU258	Bacteroidetes	meta_790	0.9683
OTU263	Bacteroidetes	meta_790	0.861491
OTU268	Bacteroidetes	meta_790	0.854407
OTU286	Bacteroidetes	meta_790	0.815372
OTU295	Actinobacteria	meta_790	0.872954
OTU342	Bacteroidetes	meta_790	0.861491
OTU498	Proteobacteria	meta_790	0.834156
OTU499	Bacteroidetes	meta_790	0.867052
OTU681	Bacteroidetes	meta_790	0.91615
OTU172	Bacteroidetes	meta_830	0.801204
OTU20	Bacteroidetes	meta_830	0.848734
OTU209	Bacteroidetes	meta_830	0.81632
OTU226	Bacteroidetes	meta_830	0.817661
OTU679	Bacteroidetes	meta_830	0.839522
OTU258	Bacteroidetes	meta_879	0.844143
