# Supplementary material for: Melatonin-Mediated Colonic Microbiota Metabolite Butyrate Prevents Acute Sleep Deprivation-Induced Colitis in Mice
Source: Int J Mol Sci. 2021 Nov 2;22(21):11894. doi: 10.3390/ijms222111894 (PMC8584377; doi:10.3390/ijms222111894)
Supplement: Supplementary file 1 [file ijms-22-11894-s001.zip › Table S2 Correlation network analysis between intestinal microbiota and metabolites in SD group.xls]

## Sheet: Figure 1E
OTUName	phyla	metaName	CC
OTU120	Bacteroidetes	meta_2	0.838988
OTU182	Proteobacteria	meta_2	0.839012
OTU28	Bacteroidetes	meta_2	0.828271
OTU51	Firmicutes	meta_2	0.875735
OTU66	Firmicutes	meta_2	0.812446
OTU120	Firmicutes	meta_9	0.838874
OTU121	Firmicutes	meta_9	0.809774
OTU171	Firmicutes	meta_9	0.857741
OTU264	Firmicutes	meta_9	0.912113
OTU51	Firmicutes	meta_9	0.89582
OTU79	Firmicutes	meta_9	0.817959
OTU116	Firmicutes	meta_12	0.821043
OTU118	Firmicutes	meta_12	0.825642
OTU1188	Firmicutes	meta_12	0.866903
OTU1287	Actinobacteria	meta_12	0.838403
OTU1325	Proteobacteria	meta_12	0.813919
OTU1326	Bacteroidetes	meta_12	0.805674
OTU134	Actinobacteria	meta_12	0.918668
OTU152	Proteobacteria	meta_12	0.839037
OTU156	Proteobacteria	meta_12	0.838286
OTU1644	Firmicutes	meta_12	0.833945
OTU181	Firmicutes	meta_12	0.890972
OTU188	Firmicutes	meta_12	0.825775
OTU193	Firmicutes	meta_12	0.807824
OTU199	Firmicutes	meta_12	0.834072
OTU205	Firmicutes	meta_12	0.942416
OTU231	Firmicutes	meta_12	0.810278
OTU232	Firmicutes	meta_12	0.834072
OTU238	Firmicutes	meta_12	0.834072
OTU245	Firmicutes	meta_12	0.822351
OTU249	Firmicutes	meta_12	-0.844949
OTU267	Actinobacteria	meta_12	0.888114
OTU272	Actinobacteria	meta_12	0.821309
OTU290	Proteobacteria	meta_12	0.832554
OTU331	Proteobacteria	meta_12	0.834072
OTU396	Bacteroidetes	meta_12	0.876956
OTU397	Bacteroidetes	meta_12	0.834072
OTU43	Bacteroidetes	meta_12	0.881897
OTU480	Bacteroidetes	meta_12	0.834072
OTU76	Bacteroidetes	meta_12	0.834571
OTU804	Bacteroidetes	meta_12	0.82787
OTU81	Bacteroidetes	meta_12	0.814411
OTU121	Bacteroidetes	meta_13	0.832753
OTU1337	Bacteroidetes	meta_13	0.808786
OTU146	Bacteroidetes	meta_13	0.847961
OTU264	Bacteroidetes	meta_13	0.843149
OTU51	Actinobacteria	meta_13	0.829794
OTU74	Bacteroidetes	meta_13	0.806667
OTU79	Bacteroidetes	meta_13	0.880908
OTU80	Bacteroidetes	meta_13	0.822561
OTU171	Bacteroidetes	meta_16	0.87199
OTU182	Proteobacteria	meta_16	0.816233
OTU251	Proteobacteria	meta_16	0.811084
OTU38	Bacteroidetes	meta_16	0.879276
OTU51	Bacteroidetes	meta_16	0.864779
OTU17	Actinobacteria	meta_20	-0.808437
OTU17	Bacteroidetes	meta_27	-0.818043
OTU25	Bacteroidetes	meta_27	0.88751
OTU120	Bacteroidetes	meta_35	0.837105
OTU129	Bacteroidetes	meta_35	0.817586
OTU182	Bacteroidetes	meta_35	0.874521
OTU28	Actinobacteria	meta_35	0.853249
OTU51	Proteobacteria	meta_35	0.896469
OTU66	Proteobacteria	meta_35	0.829561
OTU77	Firmicutes	meta_36	-0.824647
OTU159	Firmicutes	meta_38	0.825206
OTU1	Firmicutes	meta_44	0.828993
OTU154	Firmicutes	meta_44	0.869231
OTU183	Firmicutes	meta_44	-0.811764
OTU201	Firmicutes	meta_44	0.809551
OTU25	Firmicutes	meta_44	0.801835
OTU33	Firmicutes	meta_44	-0.824958
OTU51	Firmicutes	meta_44	0.876312
OTU79	Firmicutes	meta_44	0.860096
OTU89	Firmicutes	meta_44	-0.842791
OTU93	Firmicutes	meta_44	0.833225
OTU154	Firmicutes	meta_62	0.815582
OTU17	Bacteroidetes	meta_62	-0.818916
OTU215	Bacteroidetes	meta_62	0.809014
OTU218	Proteobacteria	meta_62	0.808316
OTU25	Bacteroidetes	meta_62	0.879716
OTU641	Bacteroidetes	meta_62	-0.803937
OTU51	Bacteroidetes	meta_73	0.814291
OTU77	Bacteroidetes	meta_77	-0.806682
OTU1	Bacteroidetes	meta_79	0.876628
OTU17	Actinobacteria	meta_79	-0.866076
OTU25	Firmicutes	meta_79	0.881189
OTU33	Firmicutes	meta_79	-0.839304
OTU51	Firmicutes	meta_79	0.879524
OTU79	Firmicutes	meta_79	0.830398
OTU154	Firmicutes	meta_90	0.825447
OTU183	Bacteroidetes	meta_90	-0.85456
OTU320	Firmicutes	meta_90	0.813365
OTU1	Firmicutes	meta_93	0.810775
OTU146	Proteobacteria	meta_93	0.836474
OTU51	Bacteroidetes	meta_93	0.843137
OTU79	Bacteroidetes	meta_93	0.832807
OTU17	Bacteroidetes	meta_101	-0.851043
OTU25	Bacteroidetes	meta_101	0.842246
OTU129	Bacteroidetes	meta_104	0.942402
OTU182	Bacteroidetes	meta_104	0.912242
OTU264	Firmicutes	meta_104	0.83932
OTU28	Firmicutes	meta_104	0.872448
OTU344	Firmicutes	meta_104	0.877732
OTU35	Firmicutes	meta_104	0.812502
OTU51	Firmicutes	meta_104	0.918781
OTU66	Firmicutes	meta_104	0.867224
OTU79	Firmicutes	meta_104	0.806575
OTU82	Firmicutes	meta_104	0.848397
OTU876	Firmicutes	meta_104	0.905784
OTU93	Firmicutes	meta_104	0.863631
OTU129	Firmicutes	meta_139	0.864283
OTU182	Firmicutes	meta_139	0.820347
OTU201	Firmicutes	meta_139	0.805599
OTU28	Firmicutes	meta_139	0.806663
OTU35	Firmicutes	meta_139	0.809587
OTU51	Bacteroidetes	meta_139	0.95041
OTU66	Bacteroidetes	meta_139	0.808271
OTU79	Bacteroidetes	meta_139	0.840235
OTU93	Bacteroidetes	meta_139	0.831827
OTU171	Bacteroidetes	meta_143	0.846722
OTU51	Bacteroidetes	meta_143	0.854625
OTU95	Firmicutes	meta_143	0.81483
OTU182	Proteobacteria	meta_152	0.824287
OTU28	Proteobacteria	meta_152	0.817488
OTU320	Proteobacteria	meta_152	0.817762
OTU144	Proteobacteria	meta_153	0.841374
OTU1495	Actinobacteria	meta_153	-0.823829
OTU154	Actinobacteria	meta_153	0.803519
OTU1556	Firmicutes	meta_153	0.829165
OTU183	Bacteroidetes	meta_153	-0.833002
OTU215	Bacteroidetes	meta_153	0.856773
OTU218	Bacteroidetes	meta_153	0.802173
OTU25	Bacteroidetes	meta_153	0.871963
OTU33	Bacteroidetes	meta_153	-0.876404
OTU641	Bacteroidetes	meta_153	-0.81847
OTU913	Bacteroidetes	meta_153	-0.829582
OTU17	Bacteroidetes	meta_158	-0.957795
OTU25	Firmicutes	meta_158	0.836327
OTU130	Bacteroidetes	meta_160	0.839384
OTU182	Bacteroidetes	meta_160	0.814047
OTU66	Bacteroidetes	meta_160	0.843032
OTU125	Firmicutes	meta_181	0.815178
OTU143	Firmicutes	meta_181	-0.84632
OTU144	Firmicutes	meta_181	0.866342
OTU154	Firmicutes	meta_181	0.86414
OTU183	Firmicutes	meta_181	-0.831783
OTU90	Firmicutes	meta_181	0.814116
OTU295	Firmicutes	meta_182	-0.838208
OTU129	Firmicutes	meta_202	0.930387
OTU182	Firmicutes	meta_202	0.858085
OTU201	Firmicutes	meta_202	0.885613
OTU264	Firmicutes	meta_202	0.813668
OTU344	Firmicutes	meta_202	0.816639
OTU35	Firmicutes	meta_202	0.849698
OTU51	Firmicutes	meta_202	0.945419
OTU66	Firmicutes	meta_202	0.847758
OTU680	Actinobacteria	meta_202	0.844876
OTU79	Bacteroidetes	meta_202	0.891303
OTU876	Bacteroidetes	meta_202	0.862718
OTU93	Bacteroidetes	meta_202	0.921598
OTU17	Firmicutes	meta_218	-0.833943
OTU25	Bacteroidetes	meta_218	0.821286
OTU17	Bacteroidetes	meta_225	-0.832408
OTU25	Bacteroidetes	meta_225	0.807439
OTU25	Bacteroidetes	meta_231	0.812896
OTU17	Bacteroidetes	meta_234	-0.814223
OTU25	Proteobacteria	meta_234	0.819915
OTU51	Firmicutes	meta_234	0.802055
OTU105	Firmicutes	meta_237	0.815517
OTU1663	Firmicutes	meta_237	0.918764
OTU167	Firmicutes	meta_237	0.803791
OTU222	Firmicutes	meta_237	0.83768
OTU237	Firmicutes	meta_237	0.854048
OTU304	Firmicutes	meta_237	0.829235
OTU44	Firmicutes	meta_237	0.817598
OTU86	Firmicutes	meta_237	0.868776
OTU875	Firmicutes	meta_237	0.869547
OTU17	Firmicutes	meta_281	-0.872661
OTU172	Actinobacteria	meta_281	-0.81465
OTU219	Firmicutes	meta_281	0.817775
OTU85	Firmicutes	meta_281	0.914201
OTU320	Firmicutes	meta_319	0.847755
OTU121	Firmicutes	meta_324	0.881793
OTU51	Firmicutes	meta_324	0.820282
OTU74	Firmicutes	meta_324	0.837647
OTU89	Firmicutes	meta_324	-0.822724
