# Supplementary material for: Melatonin-Mediated Colonic Microbiota Metabolite Butyrate Prevents Acute Sleep Deprivation-Induced Colitis in Mice
Source: Int J Mol Sci. 2021 Nov 2;22(21):11894. doi: 10.3390/ijms222111894 (PMC8584377; doi:10.3390/ijms222111894)
Supplement: Supplementary file 1 [file ijms-22-11894-s001.zip › Table S3 Correlation network analysis between intestinal microbiota and metabolites in SD+MLT group.xls]

## Sheet: Figure 1F
OTUName	phyla	metaName	CC
OTU1329	Firmicutes	meta_7	0.80772
OTU151	Proteobacteria	meta_7	0.846586
OTU180	Actinobacteria	meta_7	0.889931
OTU310	Firmicutes	meta_7	0.852311
OTU444	Bacteroidetes	meta_7	0.842746
OTU498	Bacteroidetes	meta_7	0.806362
OTU681	Bacteroidetes	meta_7	0.846653
OTU69	Bacteroidetes	meta_7	0.88797
OTU103	Bacteroidetes	meta_32	0.856472
OTU139	Bacteroidetes	meta_32	0.814566
OTU147	Bacteroidetes	meta_32	0.855899
OTU172	Bacteroidetes	meta_32	0.870979
OTU33	Bacteroidetes	meta_32	0.820877
OTU434	Bacteroidetes	meta_32	0.853634
OTU679	Bacteroidetes	meta_32	0.88185
OTU71	Bacteroidetes	meta_32	0.84056
OTU74	Bacteroidetes	meta_32	-0.805722
OTU85	Bacteroidetes	meta_32	-0.81753
OTU95	Bacteroidetes	meta_32	-0.802182
OTU71	Firmicutes	meta_41	0.822269
OTU149	Firmicutes	meta_49	-0.8148
OTU206	Firmicutes	meta_49	-0.813698
OTU290	Firmicutes	meta_49	-0.834474
OTU7	Firmicutes	meta_49	-0.817928
OTU117	Firmicutes	meta_74	0.811154
OTU122	Firmicutes	meta_74	0.802597
OTU339	Firmicutes	meta_74	0.820505
OTU36	Firmicutes	meta_74	0.839475
OTU103	Firmicutes	meta_107	0.800119
OTU147	Actinobacteria	meta_107	0.861554
OTU434	Proteobacteria	meta_107	0.895558
OTU206	Bacteroidetes	meta_121	-0.802402
OTU95	Firmicutes	meta_121	-0.8069
OTU1043	Proteobacteria	meta_173	0.801849
OTU159	Actinobacteria	meta_173	-0.889037
OTU641	Actinobacteria	meta_173	0.832993
OTU1043	Bacteroidetes	meta_203	0.830149
OTU130	Bacteroidetes	meta_203	0.892783
OTU1329	Bacteroidetes	meta_203	0.816503
OTU217	Bacteroidetes	meta_203	0.816759
OTU41	Bacteroidetes	meta_203	0.913991
OTU756	Bacteroidetes	meta_203	0.959961
OTU92	Bacteroidetes	meta_203	0.814565
OTU103	Bacteroidetes	meta_216	0.88891
OTU147	Firmicutes	meta_216	0.869825
OTU264	Firmicutes	meta_216	-0.824828
OTU434	Firmicutes	meta_216	0.810193
OTU69	Proteobacteria	meta_216	0.835835
OTU1043	Bacteroidetes	meta_239	0.826832
OTU384	Proteobacteria	meta_239	0.841264
OTU641	Firmicutes	meta_239	0.941314
OTU913	Firmicutes	meta_239	0.8937
OTU421	Firmicutes	meta_250	0.844536
OTU71	Firmicutes	meta_250	0.809535
OTU159	Firmicutes	meta_278	-0.861294
OTU641	Firmicutes	meta_278	0.86933
OTU913	Actinobacteria	meta_278	0.81255
OTU104	Bacteroidetes	meta_299	0.836247
OTU1043	Bacteroidetes	meta_299	0.888168
OTU123	Proteobacteria	meta_299	0.809298
OTU1334	Firmicutes	meta_299	0.822435
OTU1341	Firmicutes	meta_299	0.851516
OTU153	Firmicutes	meta_299	0.815043
OTU173	Firmicutes	meta_299	0.853631
OTU192	Firmicutes	meta_299	0.872862
OTU208	Firmicutes	meta_299	0.820079
OTU300	Firmicutes	meta_299	0.823271
OTU384	Firmicutes	meta_299	0.87791
OTU96	Firmicutes	meta_299	0.891803
OTU1043	Firmicutes	meta_306	0.832559
OTU192	Actinobacteria	meta_306	0.847012
OTU41	Firmicutes	meta_306	0.855911
OTU756	Proteobacteria	meta_306	0.834162
OTU1043	Bacteroidetes	meta_314	0.821752
OTU756	Bacteroidetes	meta_314	0.845371
OTU147	Bacteroidetes	meta_342	0.851817
OTU310	Firmicutes	meta_342	0.8913
OTU434	Bacteroidetes	meta_342	0.872509
OTU147	Bacteroidetes	meta_345	0.838513
OTU22	Bacteroidetes	meta_354	-0.863942
OTU251	Bacteroidetes	meta_354	-0.802665
OTU33	Bacteroidetes	meta_354	0.816828
OTU44	Bacteroidetes	meta_354	-0.829725
OTU95	Bacteroidetes	meta_354	-0.877177
OTU22	Bacteroidetes	meta_356	-0.81355
OTU33	Bacteroidetes	meta_356	0.839196
OTU95	Bacteroidetes	meta_356	-0.884838
OTU159	Bacteroidetes	meta_380	-0.804746
OTU17	Bacteroidetes	meta_380	0.833705
OTU17	Actinobacteria	meta_385	0.816345
OTU33	Actinobacteria	meta_385	0.802992
OTU756	Proteobacteria	meta_385	0.831423
OTU95	Firmicutes	meta_385	-0.816196
OTU147	Firmicutes	meta_389	0.842715
OTU310	Firmicutes	meta_389	0.85009
OTU434	Firmicutes	meta_389	0.8167
OTU183	Firmicutes	meta_398	0.839814
OTU641	Firmicutes	meta_398	0.822853
OTU913	Firmicutes	meta_398	0.811501
OTU22	Firmicutes	meta_401	-0.86273
OTU33	Bacteroidetes	meta_401	0.829468
OTU95	Actinobacteria	meta_401	-0.808046
OTU180	Actinobacteria	meta_409	0.816411
OTU310	Bacteroidetes	meta_409	0.802909
OTU69	Proteobacteria	meta_409	0.838902
OTU133	Firmicutes	meta_410	-0.830495
OTU175	Firmicutes	meta_410	-0.856138
OTU22	Firmicutes	meta_410	-0.808435
OTU95	Firmicutes	meta_410	-0.802813
OTU251	Firmicutes	meta_432	-0.82386
OTU71	Firmicutes	meta_432	0.823665
OTU133	Firmicutes	meta_447	-0.821815
OTU175	Firmicutes	meta_447	-0.805611
OTU13	Firmicutes	meta_457	0.837575
OTU33	Firmicutes	meta_457	0.826267
OTU71	Firmicutes	meta_457	0.841951
OTU82	Bacteroidetes	meta_457	0.841197
OTU96	Actinobacteria	meta_457	0.844083
OTU180	Actinobacteria	meta_465	0.803558
OTU310	Bacteroidetes	meta_465	0.892531
OTU103	Bacteroidetes	meta_482	0.81143
OTU140	Bacteroidetes	meta_482	0.807284
OTU1646	Proteobacteria	meta_482	-0.834495
OTU206	Proteobacteria	meta_482	-0.813695
OTU264	Bacteroidetes	meta_482	-0.800502
OTU223	Bacteroidetes	meta_552	0.816381
OTU641	Bacteroidetes	meta_552	0.974726
OTU913	Bacteroidetes	meta_552	0.876073
OTU41	Bacteroidetes	meta_584	0.880682
OTU756	Bacteroidetes	meta_584	0.897631
OTU17	Bacteroidetes	meta_640	0.817286
OTU264	Bacteroidetes	meta_640	-0.80255
OTU421	Bacteroidetes	meta_674	0.850848
OTU203	Bacteroidetes	meta_701	0.825123
OTU249	Bacteroidetes	meta_721	-0.844588
OTU130	Bacteroidetes	meta_723	0.935227
OTU1329	Actinobacteria	meta_723	0.900921
OTU217	Firmicutes	meta_723	0.871826
OTU41	Firmicutes	meta_723	0.844992
OTU444	Bacteroidetes	meta_723	0.809042
OTU498	Bacteroidetes	meta_723	0.804451
OTU681	Firmicutes	meta_723	0.874319
OTU756	Proteobacteria	meta_723	0.919198
OTU92	Firmicutes	meta_723	0.849329
OTU103	Firmicutes	meta_734	0.848284
OTU106	Firmicutes	meta_734	0.849012
OTU140	Firmicutes	meta_734	0.904272
OTU96	Firmicutes	meta_796	0.812115
OTU1043	Firmicutes	meta_801	0.84532
OTU41	Firmicutes	meta_801	0.843203
OTU756	Firmicutes	meta_801	0.857826
OTU95	Firmicutes	meta_804	-0.821236
OTU122	Actinobacteria	meta_830	0.801289
OTU139	Firmicutes	meta_830	0.836413
OTU172	Firmicutes	meta_830	0.836828
OTU36	Bacteroidetes	meta_830	0.864592
OTU434	Bacteroidetes	meta_830	0.835892
OTU206	Bacteroidetes	meta_832	-0.830115
OTU40	Bacteroidetes	meta_832	-0.807222
OTU63	Bacteroidetes	meta_832	-0.835748
OTU206	Bacteroidetes	meta_847	-0.809441
OTU756	Bacteroidetes	meta_856	0.816985
OTU117	Bacteroidetes	meta_892	0.822063
OTU13	Bacteroidetes	meta_892	0.85886
OTU284	Bacteroidetes	meta_892	0.828772
OTU339	Bacteroidetes	meta_892	0.867246
OTU679	Bacteroidetes	meta_892	0.828871
OTU91	Bacteroidetes	meta_892	0.870623
